# Supplementary material for: Knee movements cause changes in the firing behaviour of muscle spindles located within the mono‐articular ankle extensor soleus in the rat
Source: Exp Physiol. 2023 Feb 24;109(1):125–34. doi: 10.1113/EP090764 (PMC10988709; doi:10.1113/EP090764)
Supplement: Supplementary file 1 — Statistical Summary Document [file EPH-109-125-s001.xlsx]

## Sheet: Statistical Summary Table
Statistical Summary Document
Manuscript Title:	Knee Movements Cause Changes In The Firing Behavior Of Muscle Spindles Located Within The Mono-Articular Ankle Extensor M. Soleus In The Rat
Authors:	Huub Maas, Wendy Noort
Animal model used, if applicable:	Wistar rat
Underlying hypothesis:	The effects of intermuscular interactions on the firing behavior will depend on the location of the muscle spindle within the muscle and on the location of the mechanical interactions between the muscles.
Definitions of ‘n’:	number of muscle spindles, divided into group IA and II afferents
Statistical summary table:
Experimental question number	Finding/ conclusion	Experimental location/variable	Mean value	Standard Deviation	n	Exact P value	Figure/table in which data are presented	Units	Data comparisons	Statistical test	Any other experimental factors	Comments
Multiple tests of the same question are shown in different rows		e.g. cortex vs cerebellum or genotype	(or other summary statistic)	(SD)	(value)	If P is considered significant against a stated confidence limit, authors may indicate this in bold.The exact value must be stated unless P is less than 0.0001, in which case < is permitted.			e.g. WT vs KO		e.g. subjects’ age or sex	e.g. observation
1	The length threshold of SO type IA afferents was not affected by LG+PL length	Length threshold	0.1	0.03	7	p = 0.581	Figure 4	mm	Various length of neighboring muscle	repeated measures ANOVA	n/a
2	The force threshold of SO type IA afferents was not affected by LG+PL length	Force threshold	0.35	0.12	7	p= 0.001	Figure 4	N	Various length of neighboring muscle	repeated measures ANOVA	n/a
3	The length threshold of SO type II afferents was not affected by LG+PL length		0.94	0.91		P=0.056	Figure 4	mm	Various length of neighboring muscle	repeated measures ANOVA	n/a
4	The force threshold of SO type II afferents was not affected by LG+PL length		0.91	0.55		P=0.006	Figure 4	N	Various length of neighboring muscle	repeated measures ANOVA	n/a
5
6
7
8
9
10
11
12
13
14
15
16
17
18
19
20
